# Supplementary material for: Virtual Screening of a Marine Natural Product Database for In Silico Identification of a Potential Acetylcholinesterase Inhibitor
Source: Life (Basel). 2023 May 31;13(6):1298. doi: 10.3390/life13061298 (PMC10301296; doi:10.3390/life13061298)
Supplement: Supplementary file 1 [file life-13-01298-s001.zip]

Archive with 1 entries (1 files):
- life-2348837-supplementary.pdf
